# Supplementary material for: Sugar-Sweetened Beverage (SSB) Intake Is Associated with Non-SSB Diet Quality in Swiss Adults
Source: Nutrients. 2026 Feb 24;18(5):718. doi: 10.3390/nu18050718 (PMC12987221; doi:10.3390/nu18050718)
Supplement: Supplementary file 1 [file nutrients-18-00718-s001.zip]

Archive with 1 entries (1 files):
- nutrients-4136179-supplementary.pdf
